# Supplementary material for: Rescue of spinal muscular atrophy mouse models with AAV9-Exon-specific U1 snRNA
Source: Nucleic Acids Res. 2019 May 25;47(14):7618–32. doi: 10.1093/nar/gkz469 (PMC6698663; doi:10.1093/nar/gkz469)
Supplement: gkz469_Supplemental_Files [file gkz469_supplemental_files.zip]

Archive with 2 entries (2 files):
- Supplementary datafile.zip
- Supplementary materials.pdf
